# Supplementary material for: An Assessment of the Population of Cotton-Top Tamarins (Saguinus oedipus) and Their Habitat in Colombia
Source: PLoS One. 2016 Dec 28;11(12):e0168324. doi: 10.1371/journal.pone.0168324 (PMC5193348; doi:10.1371/journal.pone.0168324)
Supplement: S1 Table — (XLSX) [file pone.0168324.s001.xlsx]

## Sheet: Sheet1
Transect	Segment	Adult	Juvenile	Infant	Total Individuals
2	25	0	0	0	0
14	7	4	2	0	6
15	29	4	0	0	4
16	26	3	0	1	4
17	26	4	0	0	4
18	26	3	0	0	3
18	19	3	1	0	4
18	11	4	2	0	6
18	28	4	0	0	4
19	10	4	1	0	5
19	3	4	0	0	4
21	1	4	0	0	4
31	11	3	0	0	3
31	6	4	0	0	4
31	3	5	2	0	7
33	2	5	2	0	7
34	11	6	0	0	6
36	30	3	0	0	3
37	16	4	0	0	4
37	2	2	0	0	2
38	6	4	0	0	4
40	10	4	0	0	4
41	2	5	0	0	5
43	20	4	0	0	4
60	16	3	0	0	3
60	10	5	0	0	5
64	28	4	1	0	5
503	1	4	0	2	6
504	11	2	0	0	2
504	7	4	0	0	4
504	4	3	0	0	3
504	29	4	0	1	5
504	13	4	0	0	4
505	30	0	0	0	0
506	11	6	0	0	6
506	4	5	0	0	5
507	9	3	0	0	3
525	25	2	0	2	4
527	17	6	0	2	8
527	28	6	0	1	7
529	30	4	0	0	4
529	1	3	0	0	3
530	25	3	0	0	3
531	21	5	0	0	5
531	16	5	0	1	6
534	2	4	0	2	6
534	2	7	0	2	9
534	1	3	0	0	3
535	12	6	0	0	6
535	4	2	0	0	2
536	21	3	0	0	3
537	4	5	0	2	7
538	30	4	0	0	4
538	1	3	1	0	4
538	1	0	0	0	0
539	6	4	0	0	4
540	21	6	0	2	8
541	19	2	0	0	2
542	3	7	1	0	8
542	1	5	0	0	5
542	20	3	0	2	5
542	6	5	0	0	5
545	17	3	0	0	3
545	17	1	0	0	1
550	7	4	0	2	6
550	24	4	0	0	4
553	15	7	0	2	9
556	2	1	0	0	1
562	18	3	0	0	3
565	25	4	2	0	6
565	26	3	0	0	3
566	25	3	0	0	3
566	24	2	0	0	2
567	1	6	0	0	6
568	1	7	0	0	7
568	24	3	2	0	5
570	26	5	0	2	7
571	8	2	0	0	2
572	24	1	0	0	1
575	13	4	0	2	6
575	24	3	0	0	3
575	16	1	0	0	1
575	10	7	0	2	9
577	30	4	0	0	4
579	3	3	0	0	3
582	2	5	0	0	5
582	4	6	0	0	6
585	18	5	0	0	5
586	29	4	0	0	4
589	27	5	0	0	5
590	4	3	0	0	3
591	30	3	0	0	3
591	5	5	0	2	7
596	24	6	0	0	6
596	16	4	0	0	4
596	12	5	0	2	7
596	16	6	0	0	6
598	29	6	0	0	6
600	15	4	0	0	4
600	7	4	0	0	4
608	10	4	0	0	4
608	8	6	0	0	6
612	29	5	0	0	5
612	29	4	0	2	6
612	28	3	0	0	3
613	23	4	0	0	4
614	22	4	0	0	4
616	22	6	0	2	8
616	28	5	0	0	5
616	11	3	0	2	5
616	4	0	0	0	0
618	19	3	0	0	3
618	14	3	0	0	3
618	9	5	2	0	7
618	2	4	0	0	4
620	10	5	0	2	7
620	9	5	0	2	7
629	16	4	0	2	6
647	28	4	0	2	6
647	29	7	0	0	7
649	13	2	0	0	2
650	28	4	0	0	4
659	27	6	0	0	6
663	30	6	0	0	6
667	23	6	0	2	8
667	14	5	0	2	7
667	30	4	0	2	6
669	4	6	0	0	6
670	5	5	0	2	7
670	10	7	0	0	7
670	12	3	0	0	3
673	16	8	0	0	8
673	20	1	0	0	1
673	19	5	0	2	7
674	7	6	0	0	6
676	18	8	0	0	8
676	29	5	0	0	5
676	17	4	1	0	5
676	24	6	0	0	6
701	13	4	0	0	4
705	26	1	0	0	1
752	30	1	0	0	1
754	16	3	0	0	3
756	4	3	1	0	4
775	27	5	0	1	6
775	29	4	0	0	4
776	30	4	0	0	4
777	1	5	0	0	5
779	25	4	0	0	4
782	26	3	0	0	3
782	3	2	0	0	2
782	3	4	0	0	4
783	24	4	0	0	4
784	30	3	0	0	3
784	7	5	0	0	5
784	21	6	1	0	7
784	10	3	0	0	3
785	11	4	0	0	4
786	12	4	2	0	6
786	20	2	0	0	2
788	3	4	0	0	4
788	11	3	0	0	3
788	9	2	0	0	2
789	11	5	0	0	5
45	23	5	0	0	5
46	30	3	1	0	4
46	28	5	0	0	5
46	28	3	1	0	4
48	27	4	1	0	5
51	28	5	0	0	5
51	24	6	0	0	6
51	17	5	0	0	5
51	16	4	0	0	4
51	9	8	2	0	10
51	5	1	0	0	1
51	1	0	0	0	0
59	13	4	0	0	4
59	7	5	0	0	5
59	6	3	0	0	3
62	30	4	0	0	4
62	16	2	0	0	2
