# Supplementary material for: An Assessment of the Population of Cotton-Top Tamarins (Saguinus oedipus) and Their Habitat in Colombia
Source: PLoS One. 2016 Dec 28;11(12):e0168324. doi: 10.1371/journal.pone.0168324 (PMC5193348; doi:10.1371/journal.pone.0168324)
Supplement: S2 Table — (XLSX) [file pone.0168324.s002.xlsx]

## Sheet: Sheet1
Department	Forest Parcel	Year	Not suitable	Only feeding	Preferred	NS
Antioquia	Buenos Aires	2005	345	32	103	0
Antioquia	Contadora 1	2005	252	0	48	0
Antioquia	Contadora 2	2005	202	2	36	0
Antioquia	Cucharal	2005	334	0	22	4
Antioquia	El Muerto	2005	198	22	20	0
Antioquia	Las Cruces, El Olivido, La Pampa	2005	622	17	140	1
Antioquia	La Pradera	2005	184	25	90	1
Antioquia	Leticia 1, Leticia 2	2005	371	4	105	0
Antioquia	Mellito	2005	366	10	104	0
Antioquia	Marimonda	2005	537	78	287	358
Antioquia	Buenos Aires	2012	359	25	96	0
Antioquia	Contadora 1	2012	255	0	45	0
Antioquia	Contadora 2	2012	202	5	33	0
Antioquia	Cucharal	2012	339	1	20	0
Antioquia	El Muerto	2012	217	2	21	0
Antioquia	Las Cruces, El Olivido, La Pampa	2012	612	25	143	0
Antioquia	La Pradera	2012	218	16	66	0
Antioquia	Leticia 1, Leticia 2	2012	328	0	74	78
Antioquia	Mellito	2012	379	24	77	0
Antioquia	Marimonda	2012	538	77	254	391
Atlantico	Pioho	2005	60	86	30	4
Atlantico	Luruaco	2005	403	69	198	0
Atlantico	Pioho	2012	156	8	16	0
Atlantico	Luruaco	2012	263	43	205	149
Bolivar	Ceibal	2005	237	119	184	0
Bolivar	Arroyo de Pierda	2005	16	103	30	31
Bolivar	San Juan Nepomuceno	2005	891	133	174	1
Bolivar	Ceibal	2012	283	81	176	0
Bolivar	Arroyo de Pierda	2012	27	39	76	38
Bolivar	San Juan Nepomuceno	2012	818	212	170	0
Cordoba	El Bosque & Aguas Prietas	2005	408	45	18	9
Cordoba	Galicia & Esmeralda & La Gloria	2005	484	4	172	0
Cordoba	Chimborazo 1 & 2	2005	212	8	34	46
Cordoba	La Habana	2005	203	2	35	0
Cordoba	El Campano	2005	425	19	35	1
Cordoba	Griton & El Turro	2005	330	8	81	1
Cordoba	Zamorano	2005	158	0	22	0
Cordoba	El Bosque & Aguas Prietas	2012	361	0	0	119
Cordoba	Galicia & Esmeralda & La Gloria	2012	481	23	113	43
Cordoba	Chimborazo 1 & 2	2012	252	21	27	0
Cordoba	La Habana	2012	209	5	26	0
Cordoba	El Campano	2012	450	8	22	0
Cordoba	Griton & El Turro	2012	339	3	78	0
Cordoba	Zamorano	2012	162	0	18	0
Sucre	Las Navas	2005	459	33	168	0
Sucre	Ojo de Agua	2005	330	13	77	0
Sucre	Santa Ines	2005	166	5	9	0
Sucre	Tigua	2005	211	18	11	0
Sucre	Varsovia	2005	343	22	55	0
Sucre	Villa de Helena	2005	222	14	4	0
Sucre	Las Navas	2012	453	56	134	17
Sucre	Ojo de Agua	2012	365	1	54	0
Sucre	Santa Ines	2012	170	3	7	0
Sucre	Tigua	2012	227	3	9	1
Sucre	Varsovia	2012	368	6	46	0
Sucre	Villa de Helena	2012	225	15	0	0
