# Supplementary material for: An Assessment of the Population of Cotton-Top Tamarins (Saguinus oedipus) and Their Habitat in Colombia
Source: PLoS One. 2016 Dec 28;11(12):e0168324. doi: 10.1371/journal.pone.0168324 (PMC5193348; doi:10.1371/journal.pone.0168324)
Supplement: S3 Table — (XLSX) [file pone.0168324.s003.xlsx]

## Sheet: Sheet1
Transect	Segment	Adult	Juvenile	Infant	Total
2	21	3	0	0	3
8	3	5	0	2	7
9	10	4	0	0	4
9	11	2	1	0	3
9	13	5	0	0	5
9	14	4	0	0	4
12	17	3	0	0	3
15	11	3	2	0	5
16	28	4	0	0	4
16	29	3	0	0	3
17	2	3	2	2	7
25	30	6	0	1	7
26	7	2	0	0	2
26	9	4	0	0	4
26	9	0	0	0	0
27	23	5	0	2	7
27	26	4	2	0	6
28	1	3	0	0	3
28	21	4	0	0	4
28	30	2	0	0	2
29	3	3	0	0	3
32	15	2	0	0	2
33	2	3	1	0	4
36	24	3	1	0	4
38	7	3	0	0	3
44	8	3	0	0	3
44	10	4	0	0	4
48	18	4	1	0	5
51	5	7	0	0	7
51	7	3	0	0	3
51	9	3	0	0	3
51	10	5	2	0	7
53	18	3	0	0	3
53	22	3	2	0	5
53	24	6	0	0	6
59	9	3	0	0	3
59	9	4	0	0	4
59	11	3	0	0	3
60	17	3	0	0	3
60	29	1	0	0	1
62	8	0	0	0	0
62	10	2	0	0	2
64	27	3	2	0	5
64	30	3	0	0	3
65	8	1	0	0	1
65	10	4	0	0	4
65	11	5	1	0	6
504	8	4	0	0	4
505	28	4	0	0	4
506	29	4	0	0	4
507	11	4	0	0	4
507	12	4	0	0	4
507	19	3	0	0	3
509	1	3	0	0	3
511	25	4	0	1	5
525	1	6	0	1	7
527	15	4	0	0	4
527	15	2	0	0	2
527	16	5	0	0	5
527	18	4	0	0	4
527	20	1	0	0	1
527	22	5	0	0	5
527	28	5	0	0	5
527	30	2	0	0	2
529	22	4	0	0	4
531	14	5	0	0	5
532	13	3	0	0	3
534	24	0	0	0	0
534	28	6	0	0	6
534	29	5	0	0	5
535	19	6	0	0	6
535	26	2	1	0	3
535	27	7	2	0	9
536	9	6	2	1	9
536	13	3	1	0	4
537	1	5	2	0	7
537	5	3	0	0	3
538	1	4	1	0	5
538	13	3	0	0	3
538	17	4	0	0	4
538	20	3	0	0	3
538	30	5	0	0	5
539	11	0	0	0	0
540	13	7	1	0	8
542	2	5	0	0	5
542	3	1	0	0	1
542	10	5	0	0	5
542	16	4	0	0	4
542	17	2	0	0	2
542	22	3	0	0	3
542	23	0	0	0	0
542	25	6	2	0	8
543	3	5	1	0	6
543	14	7	0	0	7
543	28	4	0	0	4
544	22	5	2	0	7
544	29	1	0	0	1
547	11	4	0	0	4
553	15	4	0	0	4
556	28	3	0	0	3
562	1	3	0	0	3
565	24	6	2	2	10
567	22	4	0	1	5
567	23	4	1	0	5
567	25	0	0	0	0
568	11	7	2	1	10
568	13	7	0	0	7
568	15	8	2	2	12
568	22	3	0	0	3
568	25	7	2	0	9
569	8	5	0	0	5
570	3	5	0	0	5
570	7	1	0	0	1
571	20	5	0	0	5
573	27	6	0	0	6
575	16	6	0	0	6
576	28	0	0	0	0
576	29	5	1	0	6
579	1	5	1	0	6
580	2	2	0	0	2
582	10	3	1	0	4
582	22	4	0	0	4
582	27	2	1	0	3
582	30	4	0	0	4
585	22	3	0	0	3
587	1	3	0	0	3
587	4	4	0	0	4
592	1	5	1	0	6
596	23	7	0	0	7
597	9	2	1	0	3
597	10	2	0	0	2
600	21	3	0	0	3
606	5	1	0	0	1
606	8	3	1	1	5
608	27	4	0	1	5
614	1	5	0	0	5
614	16	3	0	0	3
614	18	3	0	0	3
616	7	2	0	0	2
616	7	0	1	0	1
616	9	4	0	1	5
616	13	5	1	0	6
616	23	4	0	0	4
620	23	5	0	0	5
622	6	4	0	0	4
622	10	2	0	0	2
628	3	4	1	0	5
649	19	5	0	0	5
650	29	2	0	0	2
650	30	3	0	0	3
656	13	5	0	0	5
658	28	4	0	0	4
658	30	4	1	0	5
667	2	3	0	2	5
667	10	6	1	0	7
667	13	3	2	0	5
667	14	4	0	0	4
667	21	6	0	0	6
669	25	7	1	1	9
670	22	7	2	0	9
670	28	3	1	0	4
673	2	3	0	0	3
673	13	4	0	0	4
673	16	4	0	2	6
673	17	4	0	0	4
674	19	4	0	0	4
674	20	3	0	0	3
674	26	5	1	0	6
675	1	4	0	0	4
675	2	3	1	0	4
676	22	3	0	0	3
676	22	6	0	1	7
683	22	2	0	0	2
683	25	2	0	0	2
701	10	4	0	0	4
701	11	4	0	0	4
701	14	2	0	0	2
703	3	4	0	0	4
703	6	3	0	0	3
752	2	4	1	0	5
754	16	4	2	0	6
754	18	6	2	1	9
756	2	5	0	0	5
770	4	3	0	0	3
777	1	7	0	0	7
784	11	3	0	0	3
784	19	8	0	0	8
784	30	2	0	0	2
785	12	3	0	0	3
786	3	1	0	0	1
786	13	1	0	0	1
789	12	3	0	0	3
790	22	1	0	0	1
